# Supplementary material for: Optimization of Ultrasonic-Assisted Extraction of α-Glucosidase Inhibitors from Dryopteris crassirhizoma Using Artificial Neural Network and Response Surface Methodology
Source: Metabolites. 2023 Apr 13;13(4):557. doi: 10.3390/metabo13040557 (PMC10145310; doi:10.3390/metabo13040557)
Supplement: Supplementary file 1 [file metabolites-13-00557-s001.zip]

Archive with 1 entries (1 files):
- metabolites-2323328-supplementary.pdf
